# Supplementary material for: Regulation of social interaction in mice by a frontostriatal circuit modulated by established hierarchical relationships
Source: Nat Commun. 2023 Apr 29;14:2487. doi: 10.1038/s41467-023-37460-6 (PMC10148889; doi:10.1038/s41467-023-37460-6)
Supplement: Supplementary file 7 — Source Data [file 41467_2023_37460_MOESM7_ESM.xlsx]

## Sheet: Figure 1d
Subordinate Agsint Dominant	Dominant Against Subordinate
0.0483092	0
0	0
0	0.0954654
0	0
0.0091617	0.0183234
0.0554017	0.166205
0.0128123	0.0128123
0.056338	0
0	0
0	0
0	0.0251889
0.123711	0.0412371
0	0.0647249
0.0529101	0.10582
0	0.0743494
0	0
0	0.0649351
0.116959	0
0	0
0.0446429	0.0446429
0	0.155642
0	0
0.133333	0
0	0
0	0
0.0382409	0.0764818
0.0547945	0
0	0.176211
0	0.034965
0	0
0	0.117647
0	0.0865801
0.0819672	0
0	0.0533333
0	0
0.208333	0
0	0.142857
0	0
0	0
0	0
0.0498753	0
0.0665188	0
0	0
0.0376648	0.0376648
0	0
0	0.0647249
0	0.166667
0	0
0.0689655	0.137931
0	0
0	0.152672
0.140845	0
0	0
0.045977	0
0.149254	0.149254
0	0.0412371
0.0375235	0.11257
0	0.0419727
0.0273598	0
0	0.128617
0	0
0	0.0359066
0	0
0.04158	0
0	0
0	0
0	0.047619
0	0
0.0396825	0.0396825
0	0.0952381
0	0
0	0.143885
0	0.0518135
0	0.0162206
0	0.0409417
0	0.0740741
0	0
0	0
0	0.0344234
0	0.0352734
0	0
0.115607	0
0.0534759	0
0	0.0666667
0	0
0	0
0	0.103896
0	0
0	0
0.058651	0.058651
0	0
0	0.102041

## Sheet: Figure 1e
Subordinate Agsint Dominant	Dominant Against Subordinate
0.193237	0
0.291971	0
0.190931	0
0.392157	0
0.0274851	0
0.277008	0.0554017
0.0512492	0.0256246
0.112676	0.028169
0.105079	0
0.408163	0
0.125945	0
0.206186	0
0.12945	0
0.15873	0.10582
0.148699	0
0.271493	0.180995
0.0649351	0.0324675
0.233918	0
0.188679	0.188679
0.178571	0
0.311284	0
0.540541	0
0.266667	0
0.377358	0.188679
0.314961	0
0.191205	0.0764818
0.109589	0
0.264317	0
0.034965	0
0.163265	0.0816327
0.0588235	0
0.17316	0
0.163934	0
0.32	0.0533333
0.228571	0
0.208333	0
0.285714	0
0.714286	0
0.307692	0
0.291971	0
0.249377	0
0.0665188	0.0886918
0.413793	0
0.0753296	0.0753296
0.196078	0
0.2589	0
0.333333	0
0.164609	0
0.275862	0
0.305344	0
0.140845	0.140845
0.0449438	0
0.045977	0.045977
0.597015	0.149254
0.0412371	0
0.225141	0
0.0419727	0
0.0820793	0.0273598
0.128617	0
0.10772	0.196078
0.204082	0
0.12474	0
0.291971	0
0.235294	0.145985
0.190476	0.117647
0.223881	0.047619
0.0396825	0
0.0952381	0
0.240964	0
0.215827	0
0.103627	0.0719424
0.081103	0
0.0614125	0
0.0987654	0
0.100503	0
0.410959	0
0.172117	0
0.176367	0
0.204778	0
0.115607	0
0.160428	0
0.0666667	0
0.0681431	0
0.129032	0.0681431
0.155844	0.129032
0.21978	0.0519481
0.160643	0
0.234604	0
0.23166	0.117302
0.510204	0
	0

## Sheet: Figure 1i
Subordinate Against Dominant	Dominant Against Subordinate
0.409493	-0.243705
1.34819	-0.0505139
2.94298	-0.491593
2.75661	-0.656061
1.97601	-0.104589
-1.21315	-0.983189
1.71179	0.369172
1.25001	-0.0792505
1.76212	0.443695
4.03953	-0.0581426
10.9996	0.182651
-0.813278	-1.82184
-5.39985	0.0336889
0.871401	0.25093
1.80608	-0.422514
1.77314	0.0859662
0.943932	0.00396569
3.61713	0.0330127
	0.466374
	-0.084922
	-0.499553
	-0.0357393
	-0.77295
	-0.0618029
	-0.163035
	0.772484

## Sheet: Figure 1j
Subordinate Against Dominant	Dominant Against Subordinate
-2.52693	0.397678
0.23977	0.178973
-0.228328	-0.128408
0.662932	0.719262
6.22314	-0.722851
1.11311	-1.2253
-3.43362	3.55042
-2.04851	-0.219984
-1.39326	0.104129
0.96897	0.552103
0.702163	-0.381017
0.762712	0.716862
-0.455961	0.262326
4.03284	0.454064
-3.16284	0.454304
5.97976
0.169676
-1.27507
-0.68779
1.968
-0.247873
-3.6745
1.32402
-2.11946
-0.267093
-19.4811
7.94682
4.32859
0.140817
3.24274
1.01232
0.301589
-1.40419
0.159136
5.80546
4.39233
0.301972
6.84889
-0.45675
0.210839
0.347508
0.471077
-1.09144
-1.59321
-1.24211
0.227804
1.40604
-0.194407
1.2177
1.56934
-4.0039
-0.244033
-8.21246
-1.97866
0.305181
-0.379748
-0.993075
-1.26738
3.50931
1.2893
4.5692
-3.5321
-1.74096
-0.312119
-1.51262
1.18259
5.11278
-3.09728
-1.21912
-0.520225
0.676929
-1.25409
-1.21864
3.35711
1.51614

## Sheet: Figure 1k
Subordinate Against Dominant	Dominant Against Subordinate
-2.52693	0.397678
0.23977	0.178973
-0.228328	-0.128408
0.662932	0.719262
6.22314	-0.722851
1.11311	-1.2253
-3.43362	-0.219984
-2.04851	0.104129
-1.39326	0.552103
0.96897	-0.381017
0.702163	0.716862
0.762712	0.262326
-0.455961	0.454064
4.03284	0.454304
-3.16284
5.97976
0.169676
-1.27507
-0.68779
1.968
-0.247873
-3.6745
1.32402
-2.11946
-0.267093
4.32859
0.140817
3.24274
1.01232
0.301589
-1.40419
0.159136
5.80546
4.39233
0.301972
6.84889
-0.45675
0.210839
0.347508
0.471077
-1.09144
-1.59321
-1.24211
0.227804
1.40604
-0.194407
1.2177
1.56934
-4.0039
-0.244033
-1.97866
0.305181
-0.379748
-0.993075
-1.26738
3.50931
1.2893
4.5692
-3.5321
-1.74096
-0.312119
-1.51262
1.18259
5.11278
-3.09728
-1.21912
-0.520225
0.676929
-1.25409
-1.21864
3.35711
1.51614

## Sheet: Figure 1m
Subordinate Against Dominant	Dominant Against Subordinate
0.167805	-0.0178343
0.0571716	0.463166
0.0736802	1.43027
0.225511	3.13262
5.95592	0.672716
1.71635	0.0591719
0.117964	0.191835
6.53124	-0.0636856
1.78011	-0.0361084
-0.560882	-0.197544
-0.407995	0.330191
1.26623	1.19868
2.60872	0.42246
1.63526	0.0474368
3.81171	2.17021
-0.870973	1.6776
2.0704
-0.536611
1.14204
0.888907
0.965235
0.0967341
7.88162
2.62218
-1.35184
3.12154
1.76168
1.53408
-1.49891
5.20604
-1.61713

## Sheet: Figure 2c
hM4D		Control
Saline	CNO	Saline	CNO
0.0564816	0	0	0
0	0	0	0
0.063578	0.0588965	0	0
0	0	0	0
0	0	0.0724638	0.0592885
0	0	0	0.0609756
0	0	0	0
0	0	0	0
0	0.0080296	0.0163132	0.00628733
0.0759431	0.020526	0.188679	0.150943
0.050295	0.0241907	0	0
0.0298022	0	0.0769231	0.0769231
0.043834	0	0	0
0.0372304	0	0	0
0.070743	0.0454962	0.0434783	0.0970874
0.077973	0	0	0
0	0	0	0.078125
0	0.018449	0	0
0.0938036	0.0811634	0	0
0.0878491	0.0542569	0	0.060241
0.0653371	0.02837	0.0224215	0
0	0.0259005	0.151515	0.0510204
0.121249	0	0	0
0	0	0	0
0	0	0	0
0	0	0.213904	0.282486
0.0498902	0	0.0462963	0
0	0	0.181818	0.120482
0.0559716	0.077973	0	0
0.0268252	0	0	0
0.0301281	0	0.0840336	0
0.0976625	0.0273077	0	0
0.0413257	0	0	0.0410678
0.0527562	0	0	0.0126263
0.122145	0.0115596	0.0155763	0.0183486
0	0	0.0458716	0
0.111943	0.0346305	0	0.0134771
0.0929363	0.0175729	0.084507	0.0934579
0.0341065	0	0	0.0192678
0.0885155	0	0	0.0581395
		0	0.15625
		0.0215983	0
		0	0
		0	0.136986
		0	0
		0	0
		0.13986	0.0877193
		0	0
		0	0
		0	0
		0	0
		0	0
		0.0578035	0
		0	0.17094
		0	0.103093
		0.176471	0.117647

## Sheet: Figure 2d
hM4D		Control
Saline	CNO	Saline	CNO
0.0851101	0.0653371	0.036075	0.0403226
0.034534	0.105512	0.121212	0
0	0	0.125523	0
0.124914	0.0424579	0	0
0	0	0	0
0.0326041	0.300551	0	0
0.0980056	0.149671	0.0613497	0
0.187844	0.145855	0.0813008	0
0	0.0559716	0.00314367	0
0	0.00894173	0	0
0.0928667	0.0301281	0	0.0526316
0.0546155	0.0325542	0.025641	0
0.0665947	0.0413257	0.0742115	0
0.0162593	0	0	0
0.0346789	0.040715	0	0
0.114054	0.0141365	0.0641026	0.0574713
0.0692609	0	0	0.0862069
0	0	0.17094	0
0	0.0341065	0	0
0.0411884	0	0.060241	0.10989
0	0.169445	0.0490998	0
0.239569	0	0	0
0.0588965	0	0	0
0.226098	0.169832	0.0244499	0
0	0.238417	0.0205339	0
0	0	0	0.0323625
0.071115	0.339663	0.0550459	0.0311526
0.0600373	0	0	0
0.0160592	0	0	0.041632
0.061578	0	0	0
0.0483813	0	0	0.0226757
0.109714	0.0298022	0	0
0.0226236	0.0292226	0.15625	0
0.0615271	0.0744607	0.0806452	0
0.0454962	0.0353715	0	0
0.0287317	0	0	0.0735294
0.104008	0.101206	0	0.0413223
0.018449	0	0.0970874	0.141844
0.0405817	0	0	0
0	0	0	0

## Sheet: Figure 2f
Subordinate Against Dominant	Dominant Against Subordinate
-1.4585	1.17151
2.00839	0.235459
0.896736	0.0448539
-0.120459	-0.054058
-0.0537571	-0.293934
1.99355	-0.112267
2.57923	0.65638
-0.0341906	1.15206
-0.362805	-0.144858
1.14528	-0.396981
-2.14144	-0.0961305
1.05775	-0.342238
1.20137	0.900192
	1.05146
	-0.524832
	0.0166544
	7.36951
	-1.00086
	10.7788
	0.0248477
	0.0466545
	0.0536814
	-0.10665
	3.63799
	-2.11857
	-0.581433

## Sheet: Figure 2g
hM4D		Control
Saline	CNO	Saline	CNO
0	0	0.00882613	0.00793651
0	0.043573	0.0275482	0.058309
0.0588813	0.0216294	0	0
0.1373	0.133929	0	0.0522193
0.17199	0	0.0344828	0.00744048
0	0.122951	0.0209205	0
0	0.0572519	0	0.0115607
0.0530035	0.0316122	0.114943	0
0	0	0.00621891	0.0270514
		0.0273973	0
		0	0.0671141
		0.0442478	0.0896861
		0.022173	0.253165
		0.0286944	0.0714286
		0	0.0900901
		0	0

[truncated: 62 more sheets: Figure 3c, Figure 3d, Figure 3i, Figure 3k, Figure 3m, Figure 4c, Supp Fig 2c, Supp Fig 3b, Supp Fig 3c, Supp Fig 3d, Supp Fig 4a, Supp Fig 6a, Supp Fig 6b, Supp Fig 6c, Supp Fig 6d, Supp Fig 6e, Supp Fig 7d, Supp Fig 7f, Supp Fig 7h, Supp Fig 8b …]
